# Supplementary material for: Digital Twin-Driven Optimization of Pilot-Scale Polyurethane Aerogel Production Using SVR Modelling
Source: Gels. 2026 Jun 1;12(6):483. doi: 10.3390/gels12060483 (PMC13298227; doi:10.3390/gels12060483)
Supplement: Supplementary file 1 [file gels-12-00483-s001.zip]

Archive with 1 entries (1 files):
- gels-4291232-supplementary.pdf
